# Supplementary material for: Prevalence of Intolerance to Amines and Salicylates in Individuals with Atopic Dermatitis: A Systematic Review and Meta-Analysis
Source: Nutrients. 2025 May 9;17(10):1628. doi: 10.3390/nu17101628 (PMC12114600; doi:10.3390/nu17101628)
Supplement: Supplementary file 1 [file nutrients-17-01628-s001.zip]

Archive with 1 entries (1 files):
- nutrients-3603422-supplementary.pdf
